# Supplementary material for: Modular Continuum Manipulator: Analysis and Characterization of Its Basic Module
Source: Biomimetics (Basel). 2018 Feb 14;3(1):3. doi: 10.3390/biomimetics3010003 (PMC6352674; doi:10.3390/biomimetics3010003)
Supplement: Supplementary file 1 [file biomimetics-03-00003-s001.zip]

Archive with 1 entries (1 files):
- biomimetics-03-00003-s001.avi
